# Supplementary material for: Chronic cough relief by allosteric modulation of P2X3 without taste disturbance
Source: Nat Commun. 2023 Sep 20;14:5844. doi: 10.1038/s41467-023-41495-0 (PMC10511716; doi:10.1038/s41467-023-41495-0)
Supplement: Supplementary file 4 — Source Data [file 41467_2023_41495_MOESM4_ESM.xlsx]

## Sheet: Figure 2b
Figure 2b

## Sheet: Figure 2c
Figure 2c
	Emission peak (nm)
	control											With ATP binding
WT	485	480	495	511	511	499						485	483	496	512	509	497
V143ANAP	473	481	472	474	467							472.333	481.333	475.333	475.667	467.333
E111ANAP	508	481	469	489								515.8	484.8	473.2	495
E111ANAP/Y37A	475	470	467	470	472	475	471	478	472	473	473	481	478	471.5	472	475.333	477.833	471.833	481.5	473.333	473.833	482.333
Y114ANAP	480	473	472	476								482.6	479	475.6	479.2
K131ANAP	493	498	480	479	490							503.6	503.8	484.4	484.4	496.333
T134ANAP/Y37A	476	479	478									480.2	484	482.8
I149ANAP	481	481	487									483.667	484	491
E156ANAP	484	480	482									486.2	481.2	483.25
E156ANAP/Y37A	485	480	477	485	471							488.2	481.6	480.8	489.4	476.8
R281ANAP	491	495	490	486	488							501	509.2	499.2	494.6	496.333
L297ANAP	479	463	479	461	482	471	481	486	475	480		482	465.667	481.667	465.333	483.333	474	484.333	489.667	482	484.333

## Sheet: Figure 3b
Figure 3b

## Sheet: Figure 3d
Figure 3d
		Ratio
WT	H2O2 (0.3%)	1	1	1	1	1
	DTT (10 mM)	1.04589	0.91048	1.187	1.3874	0.86214
D158C/E111C	H2O2 (0.3%)	1	1	1	1	1	1
	DTT (10 mM)	1.06609	1.53071	1.55583	1.03071	1.37564	0.920833
G131C/E111C	H2O2 (0.3%)	1	1	1	1	1	1
	DTT (10 mM)	5.24342	3.08272	5.11875	4.07098	1.71498	3.10476
L127C/T202C	H2O2 (0.3%)	1	1	1	1	1	1
	DTT (10 mM)	2.43016	3.87192	2.67743	3.50831	3.12094	4.53109

## Sheet: Figure 4b
Figure 4b
	I(Zn+ATP)/I(ATP)
	WT			L127H/T202H
0.3 mM Zn	1.27871	1.39809	1.30233	0.78801	0.869681	0.655633
3 mM Zn	1.02534	0.992704	0.615245	0.366939	0.329638	0.370651

## Sheet: Figure 4e
Figure 4e
	Ratio(after/before)
WT	0.910487	1.1878	1.38736	1.00609	0.861993
V77C	0.880342	0.220111	0.695897	0.555761	0.264062
D158C	0.518328	0.590909	0.440828	0.429193	0.342949
I149C	0.394388	0.827932	0.67244	0.632854	0.715781
E156C	0.675239	0.669216	0.233924	0.361603	0.520833	0.533528

## Sheet: Figure 5b
Figure 5b
P2X3
concentration	I/Imax
0.3 μM	1.00342	0.87004	1.15731
1 μM	1.05192	1.07789	0.889637
3 μM	0.863051	0.617793	0.758549	0.620676
10 μM	0.411263	0.184369	0.132827	0.373701
30 μM	0.0816739	0.0803845	0.0600781
100 μM	0.0568	0.0292566	0.0268678
P2X2/3
concentration	I/Imax
0.3 μM	1.03235	0.933775	1.00297
1 μM	1.02549	0.953954	0.974283
3 μM	0.787166	0.637714	0.672673	0.630821
10 μM	0.165714	0.109109	0.242424
30 μM	0.0605714	0.045045	0.0639731	0.289552
P2X7
concentration	I/Imax
100 μM	0.98425	1.02562	0.79773
P2X4
concentration	I/Imax
100 μM	0.954922	0.992936	0.898069	0.777099	1.14357	0.948671
P2X1
concentration	I/Imax
100 μM	0.845	0.848725	0.779317	0.949058	0.625434	0.667092
P2X2
concentration	I/Imax
1 μM	1.02725	1.02497	1.03233
3 μM	0.983229	0.849898	0.986416	0.87974
10 μM	0.792752	0.799235	0.740998
30 μM	0.289552	0.302796	0.289528
100 μM	0.0694335	0.0852332	0.0474611	0.167373	0.17491	0.121535	0.148206
300 μM	0.0402643	0.0443497	0.0361633

## Sheet: Figure 5c
Figure 5c

## Sheet: Figure 5d
Figure 5d
Compounds concetration (M)	Quecetin			Quercetin+Mg2+
1.2207e-06	1.76914	-2.34943	-0.453082	0.0656646	1.19334	1.84276
2.44141e-06	5.50199	-0.843888	0.868032	1.45616	5.14356	1.02817
4.88281e-06	3.24929	1.20878	1.69486	4.95843	2.54445	3.26544
9.76563e-06	3.7071	7.11587	1.35528	9.01369	0.928846	6.68451
1.95313e-05	9.81475	18.3005	3.03674	14.1723	2.66779	2.78327
3.90625e-05	20.1083	46.7711	7.7527	31.4629	30.6236	6.30691
7.8125e-05	44.0137	48.0728	6.5241	49.7609	56.6032	15.606
0.00015625	46.5642	40.5259	17.0572	75.2125	80.6354	31.1832
0.0003125	84.5199	56.0326	31.0341	96.326	84.4954	64.9081
0.000625	90.7545	91.5741	49.6928	97.7518	90.4386	83.9794
0.00125	93.8029	97.2131	63.5143	100.267	98.738	82.8833
0.0025	95.6074	98.2033	77.9876	87.3498	106.8	83.214

## Sheet: Figure 5e
Figure 5e
hP2X3		rP2X2/3		hP2X2		hP2X1		hP2X4		hP2X7
concentration	I/Imax	concentration	I/Imax	concentration	I/Imax	concentration	I/Imax	concentration	I/Imax	concentration	I/Imax
10 nM	0.999873	3 μM	0.104425	1 μM	1.06399	1 μM	0.517073	1 μM	0.958678	1 μM	0.923341
	0.887387		0.165404		0.65554		0.444286		0.988012		0.947239
	0.920743		0.300682		0.782749		0.695586		0.698672		0.932145
30 nM	1.05804		0.365828	3 μM	0.46795		0.353191
	0.94409	1 μM	0.248379		0.868186
	0.916855		0.127056		0.979389
	0.903549		0.332071		0.484492
	0.999821	300 nM	0.608586	10 μM	0.673149
100 nM	0.814742		0.316667		0.244931
	0.801288		0.547271		0.453214
	0.923986		0.391892		0.766246
300 nM	0.318428		0.495807	30 μM	0.271016
	0.692649	100 nM	0.859848		0.257391
	0.573064		0.918786		0.277232
	0.4783		0.740625	100 μM	0.117942
1 μM	0.0287961		0.611111		0.167887
	0.043346		0.443131		0.0362319
	0.184225		0.574948
	0.11007	30 nM	0.839583
3 μM	0.000760456		1.03035
	0.015203		0.628092
	0.000337838		0.688679

[truncated: 22 more sheets: Figure 6d, Figure 6f, Figure 6g, Figure 7c , Figure 7e, Figure 8a, Figure 8b, Figure 8c, Figure 8g, Figure 8j, Figure 9b, Figure 9c, Figure 9d, Figure 9e, Figure 9f, Figure 9h, Figure 9i, Figure 9j, Supplementary Figure 2e, Supplementary Figure 3c …]
